# Supplementary material for: Supplementary Feeding of Grazing Inner Mongolian Cashmere Goats during Pregnancy—Based on “Nutrient Requirements of Cashmere Goats”
Source: Animals (Basel). 2023 Jan 29;13(3):473. doi: 10.3390/ani13030473 (PMC9913870; doi:10.3390/ani13030473)
Supplement: Supplementary file 1 [file animals-13-00473-s001.zip]

Archive with 1 entries (1 files):
- animals-2131455-supplementary.pdf
